# Supplementary material for: The Role of PTEN in Chemoresistance Mediated by the HIF-1α/YY1 Axis in Pediatric Acute Lymphoblastic Leukemia
Source: Int J Mol Sci. 2024 Jul 16;25(14):7767. doi: 10.3390/ijms25147767 (PMC11276810; doi:10.3390/ijms25147767)
Supplement: Supplementary file 1 [file ijms-25-07767-s001.zip]

Archive with 1 entries (1 files):
- ijms-3060845-supplementary.pdf
